# Supplementary material for: Efficacy of Short Course of Preksha Dhyana for Functional Abdominal Pain Disorder in a Busy Pediatric Clinic
Source: Front Pediatr. 2021 May 25;9:646686. doi: 10.3389/fped.2021.646686 (PMC8185299; doi:10.3389/fped.2021.646686)
Supplement: Supplementary file 1 [file Table_1.XLSX]

## Sheet: IM group
Gender	FGID	FGID	# of sessions	Endoscopy	visits before endoscopy	visits after endoscopy	Age at first visit	start date prior	end date prior	Visits Prior	Phone calls prior	Time from first visit to endoscopy in months	Time from endoscopy to last visit in months	visits per month before endoscopy (H/O)	Visits per month after endoscopy	Phone calls before endoscopy	Phone calls after endoscopy	Phone calls per month before endoscopy	phone calls per month after endoscopy	P severity	P freq	Constip	Diarrhea	Nausea	Urgent	Anxiety Staich	First meditation session	Last meditation	end fu including integrative	First fu visit after IM	New end FU after IM ( before 3/10/2020 )	F/U Visits post	Other visits after 3/10/2020 ( 1= yes, 0 = No)	Cancelled visits	F/U Phone calls	F/U Urgent post		F/U Pain severity	F/U Pain freq	F/U Constip	F/U Diarrhea	F/U Nausea	F/U Anxiety	Pain improvement from baseline	Liket scale improvement	Stress/Anxiety Improvement from baseline	Time from endoscopy to last visit in months	Promis T stress baseline
1	IBS-D		3	2018-11-27	5	5	13.4877	2018-02-13	2019-03-04	7	5	9.56667	11.5	0.522648	0.434783	0	0	0	0	3	5	0	1	1	2	3	2019-03-14	2019-04-11	2019-08-18	2019-05-09	2019-11-07	2	1		1	0		1	1	0	1	0	2	2	1	1	11.5
0	IBS-D		2	2019-02-27	1	2	15.7014	2019-01-31	2019-05-09	2	2	0.9	3.93333	1.11111	0.508475	0	0	0	0	3	5	1	1	1	0	0	2019-05-09	2019-05-16	2019-08-18	2019-06-25	2019-06-25	1	0	Cancelled three visits after 6/25/2019	0	0		0	0	0	0	0	0	3	0	0	3.93333
0	FD	FN	2	2019-05-01	2	3	15.1151	2019-02-27	2019-06-20	3	4	2.1	9.96667	0.952381	0.301003	1	0	0.47619	0	3	5	1	0	1	1	1	2019-06-20	2019-07-18	2019-08-18	2019-11-18	2020-02-24	2	1		0	0		0	0	0	0	1	0	3	0	0	9.96667
0	FAP	FN	2	2019-06-24	1	1	12.2438	2019-06-13	2019-07-18	2	6	0.366667	1.5	2.72727	0.666667	1	1	2.72727	0.666667	2	5	0	0	1	0	2	2019-07-18	2019-08-08	2019-08-18			0	0	cancelled 2 visits and psychology vistis after last meditation 8/8/2019, follow up endo visits with no complaints	0	0		0	0	0	0	0	1	2	0	0	1.5
1	IBS-D	FN	2	2019-02-27	1	2	15.0274	2019-02-14	2019-05-09	2	4	0.433333	3.53333	2.30769	0.566038	0	0	0	0	3	5	0	1	1	0	0	2019-05-09	2019-05-16	2019-08-18	2019-06-13	2019-06-13	1	0	No further appointments scheduled ( follow up as needed)	0	0		0	0	0	0	0	0	3	0	0	3.53333	40.6
1	FD	NERD	1	2019-08-05	11	1	9.35342	2017-07-05	2019-04-12	10	6	25.3667	0.333333	0.43364	3	7	0	0.275953	0	3	5	0	0	1	0	2	2019-05-30	2019-05-30	2019-08-18	2019-07-25	2019-08-15	2	1		2	0		3	5	0	0	1	2	0	2	2	0.333333
0	FD	FC	1	2018-09-18	2	3	17.4411	2018-06-20	2019-01-31	4	4	3	5.86667	0.666667	0.511364	0	0	0	0	3	5	1	0	0	0	0	2019-01-31	2019-01-31	2019-08-18	2019-03-13	2019-03-13	1	0	No further follow up appointment ( did see cardiology- no symptoms)	1	0		1	2	0	0	0	0	2	1	1	5.86667
0	AM	IBS-C	3	2019-01-02	1	4	15.6877	2018-12-18	2019-05-02	3	3	0.5	11.7	2	0.34188	0	1	0	0.0854701	3	5	1	0	1	0	1	2019-05-02	2019-05-30	2019-08-18	2019-07-18	2019-12-19	2	1		0	0		0	0	1	0	0	1	3	0	0	11.7	51.2
0	IBS-C	FN	3	2018-07-11	1	2	17.0082	2018-07-03	2018-08-23	2	2	0.266667	2.36667	3.75	0.84507	0	0	0	0	3	4	1	0	1	0	1	2018-08-23	2018-09-20	2019-08-18			0	0	Cancelled two further appointments after last meditation	0	0		0	0	1	0	0	0	3	0	0	2.36667	48.3
1	FD	NERD	2	2019-01-29	3	2	16.5726	2018-08-22	2018-11-15	2	2	5.33333	0.433333	0.5625	4.61538	0	0	0	0	2	5	1	1	1	0	1	2018-11-15	2018-11-29	2019-08-18	2019-01-18	2019-02-11	2	1		1	0		1	2	1	0	0	0	1	1	1	0.433333	51.2
0	FD		3	2018-12-27	16	6	11.1973	2015-12-09	2019-06-20	20	17	37.1333	10.1667	0.43088	0.590164	13	1	0.35009	0.0983607	1	4	0	0	0	0	0	2019-06-20	2019-07-18	2019-08-18	2019-10-28	2019-10-28	1	1		0	0		1	1	0	0	0	0	0	2	2	10.1667
0	FAP	POTTS	1	2018-01-30	3	8	15.2466	2017-12-11	2019-05-16	9	6	1.66667	24.5	1.8	0.326531	0	0	0	0	2	5	0	0	1	0	0	2019-05-16	2019-05-16	2019-08-18	2019-08-05	2020-02-04	2	1		0	0		0	0	0	0	0	0	2	0	0	24.5
1	IBS-C	nerd	2	2018-12-12	14	3	12.7726	2015-09-01	2018-08-23	14	3	39.9333	12.4	0.350584	0.241935	1	1	0.0250417	0.0806452	3	5	1	0	1	0	1	2018-08-23	2018-08-23	2019-08-18	2018-11-13	2019-12-19	3	1		0	0		0	0	0	0	1	1	3	0	0	12.4
0	FAP		1	2019-04-10	1	3	14.2219	2019-02-19	2019-06-06	3	0	1.66667	5.63333	0.6	0.532544	0	0	0	0	2	4	0	0	0	0	0	2019-06-06	2019-06-06	2019-08-18	2019-09-26	2019-09-26	1	0	No further visits scheduled	0	0		1	1	0	0	0	0	1	1	1	5.63333
1	IBS-D		3	2019-05-15	19	3	11.2192	2017-10-26	2019-06-06	7	8	18.8667	10	1.00707	0.3	2	1	0.106007	0.1	2	5	0	1	0	0	1	2019-06-06	2019-07-18	2019-08-18	2019-10-30	2020-03-10	2	1		1	0		1	1	0	1	0	0	1	1	1	10
0	IBS-C	FD	1	2018-10-24	1	1	16.7973	2018-10-17	2018-11-15	2	0	0.233333	0.733333	4.28571	1.36364	0	0	0	0	2	5	1	0	1	0	3	2018-11-15	2018-11-15	2019-08-18			0	0	Cancelled 1 further follow up	0	0		1	3	1	0	1	3	1	1	1	0.733333	79.3
0	ibs-m		2	2018-10-31	1	2	14.9096	2018-09-27	2018-11-15	2	2	1.13333	0.966667	0.882353	2.06897	1	0	0.882353	0	1	5	1	1	1	0	3	2018-11-15	2018-11-29	2019-08-18	2019-01-08		1		Cancelled next follow up	0	0		1	3	0	0	0	3	0	2	2	0.966667	69.3
0	FD	FN	3	2019-04-25	4	1	11.9973	2018-02-15	2018-05-24	2	0	14.4667	0.466667	0.276498	2.14286	0	0	0	0	2	5	0	0	1	0	2	2018-06-21	2018-06-21	2019-08-18	2018-07-19	2019-05-09	3	0	No further visits scheduled	0	0		1	2	0	0	0	1	1	1	1	0.466667
0	IBS-C	NERD	1	2017-01-24	5	3	12.611	2016-01-21	2017-07-27	6	6	12.3	18.5	0.406504	0.162162	2	0	0.162602	0	3	5	1	0	1	2	2	2017-07-27	2017-07-27	2019-08-18	2018-03-29	2018-08-02	2	0	Cancelled 1 further follow up	0	0		0	0	1	0	0	1	3	0	0	18.5
0	FD	GERD	3	2018-09-19	12	5	12.4822	2015-06-08	2017-06-01	8	2	39.9667	17.5333	0.30025	0.285171	1	0	0.0250209	0	3	3	0	0	1	0	1	2017-06-01	2017-07-06	2019-08-18	2017-08-29	2020-02-27	8	1		1	0		1	2	0	0	1	1	2	1	1	17.5333
0	IBS-D	FN	3	2016-05-16	3	8	17.2548	2015-06-24	2017-08-14	8	6	10.9	32.2	0.275229	0.248447	1	0	0.0917431	0	3	5	1	1	1	0	3	2017-09-07	2017-11-16	2019-08-18	2018-02-19	2019-01-07	3	0	No further visits scheduled	0	0		1	1	0	0	0	1	2	1	1	32.2	73.2
1	IBS-D	FD	2	2017-05-03	2	4	13.8301	2017-03-29	2017-09-14	5	7	1.16667	4.93333	1.71429	0.810811	0	3	0	0.608108	3	3	0	1	1	1	2	2017-09-14	2017-09-28	2019-08-18			0	0	One further visit scheduled BMP (bumped?)	1	0		1	1	0	0	0	1	2	1	1	4.93333	53.8
1	IBS-D	FN	3	2018-04-11	6	2	17.0438	2017-06-12	2017-10-19	4	4	10.1	8.36667	0.594059	0.239044	0	0	0	0	3	5	1	1	1	0	2	2017-10-19	2017-11-16	2019-08-18	2017-11-21	2018-12-18	5	0	no further follow up appointment scheduled	0	0		1	1	1	0	0	1	2	1	1	8.36667	62.2
0	FAP	FN	2	2018-02-19	6	2	17.2548	2017-08-09	2017-10-19	4	2	6.46667	0.733333	0.927835	2.72727	2	2	0.309278	2.72727	3	5	1	0	1	1	2	2017-10-19	2017-11-09	2019-08-18	2017-11-20	2018-03-13	4	0	Cancelled next follow up	7	0		3	4	0	0	1	2	0	2	0	0.733333	56.3
0	FAP	FC	3	2017-02-01	4	9	12.2466	2016-01-14	2017-10-26	7	5	12.8	37.3	0.3125	0.241287	0	2	0	0.0536193	3	5	1	0	0	1	3	2017-10-26	2017-11-16	2019-08-18	2017-12-21	2020-02-25	7	1		1	0		0	0	1	0	0	1	3	0	0	37.3	66.9
0	FAP	FN	2	2017-11-29	1	6	13.737	2017-11-16	2017-12-14	1	0	0.433333	16.5333	2.30769	0.362903	0	4	0	0.241935	3	3	1	0	1	0	3	2017-12-14	2017-12-28	2019-08-18	2018-03-13	2019-04-09	6			6	0		0	0	1	0	1	1	3	0	0	16.5333	61
0	IBS-M	Rumination	2	2017-11-29	2	0	9.43014	2015-06-22	2018-01-25	3	0	29.7	1.9	0.0673401	0	0	0	0	0	2	4	1	1	0	0	0	2017-12-21	2018-01-25	2019-08-18			0	0	3 follow up visits NSH or cancelled	0	0		0	0	0	0	0	0	2	0	2	1.9	20
1	IBS-C		1	2018-07-11	1	3	12.4301	2018-06-14	2018-07-27	2	1	0.9	6.73333	1.11111	0.445545	0	1	0	0.148515	3	4	1	0	0	1	1	2018-07-27	2018-07-27	2019-08-18	2018-08-30	2019-01-29	5	0	no further appointments scheduled	1	0		1	1	1	0	0	1	2	1	1	6.73333	50
1	IBS-C		3	2019-10-17	1	3	12.1068	2019-09-17	2019-11-26	3	0	1	4.66667	1	0.642857	0	2	0	0.428571	2	5	1	1	0	0	n/a	2019-12-12	2020-03-05	2020-03-05			0	0	No further appointments scheduled	0	0		0	0	1	0	0	n/a	2	0	0	4.66667	63.4
0	FAP		2	2019-06-24	1	1	12.2438	2019-06-13	2019-07-01	2	3	0.366667	1.5	2.72727	0.666667	1	2	2.72727	1.33333	2	5	0	0	0	0	3	2019-07-18	2019-08-08	2019-08-08			0	0	No further GI appointments ( but had endo and no symptoms reported + good glucose control)	0	0		0	0	0	0	0	1	2	0	0	1.5

## Sheet: COntrols from prospective study
Variables	Study group	Race	Ethnicity	Antibiotic per year	Antibiotic courses	Probiotics current	Probiotics frequency	Probiotics past year	Probiotics day last year		Age	Gender	record_id	s1_receipt_date	si_diffpasss	si_hardstools	si_loosestools	si_abdpain	si_vomiting	si_nausea	si_feelfull	si_notfinish	IBS type	record_id	s2_receipt_date	si_diffpasss	si_hardstools	si_loosestools	si_abdpain	si_vomiting	si_nausea	si_feelfull	si_notfinish	record_id	s3_receipt_date	si_diffpasss	si_hardstools	si_loosestools	si_abdpain	si_vomiting	si_nausea	si_feelfull	si_notfinish		Improvement from Baseline to First f/u	Days between Baseline and First f/u	Improvement from Baseline to Second f/u		record_id
1-002	2	5	2	0		0		1	90		10	2	1-002	2017-03-20	3	0	0	10	0	0	5	4	FAP, FN	1-002	2017-07-30	6	5	1	7	1	7	2	8	1-002	2017-11-03	2	0	0	0	0	0	7	5		0	3.2	0	7.6	1-002
1-003	2	5	2	1	4	1	1				9	1	1-003	2017-03-28	8	9	10	7	8	8	7	6	IBS-C, FN	1-003	2017-07-30	2	0	6	3	2	3	3	5	1-003	2017-10-30	7	9	0	0	0	3	2	1		0	3.06667	0	7.2	1-003
1-005	2	5	2	1	3	1	1				14	1	1-005	2017-03-09	1	1	4	8	0	4	4	3	IBS-D, FN	1-005	2017-08-14	1	1	6	3	0	4	7	7	1-005	2017-09-27	0	0	2	5	0	3	7	7
1-007	2	1	2	1	1	1	1				14	1	1-007	2017-06-06	3	2	2	4	0	1	0	0	IBS-C
1-008	2	3	2	0		0		0			13	2	1-008	2017-06-06	2	2	8	3	1	1	0	1	IBS-D	1-008	2017-10-01	3	5	3	2	0	1	0	2	1-008	2017-12-28	2	5	2	2	4	8	0	1		2	2.93333	2	6.83333	1-008
1-011	2	5	2	0		0		1	12		13	1	1-011	2017-08-23	3	4	1	10	0	9	0	0	FAP, FN	1-011	2017-11-26	0	0	10	10	10	10	0	3	1-011	2018-02-14	1	0	0	6	0	0	0	0		2	2.66667	3	5.83333	1-011
1-015	2	5	1	0		0		0			12	2	1-015	2017-09-06	0	0	0	0	0	0	0	3	IBS-M	1-015	2017-11-22	5	5	5	2	0	0	7	5	1-015	2018-01-31	8	5	5	6	0	0	4	5
1-016	2	6	2	1	3	0		1	12		7	1	1-016	2017-02-15	3	3	10	10	0	5	0	0	IBS-D	1-016	2017-06-07	5	5	1	2	0	2	5	4	1-016	2017-10-02	5	7	4	5	0	5	6	4		1	3.9	3	7.63333	1-016
1-017	2	5	1	0		0					7	1	1-017	2017-09-25	0	0	0	2	1	3	5	5	FD	1-017	2017-12-10	0	5	2	5	0	0	0	0	1-017	2018-02-19	5	0	5	0	0	0	10	5		0	2.36667	0	4.9	1-017
1-021	2	5	2			1	2				13	2	1-021	2017-07-24	2	2	1	5	6	5	3	4	FD	1-021	2017-10-08	1	1	2	4	0	1	3	4	1-021	2017-12-16	3	2	3	5	0	2	3	5		2	2.3	3	4.83333	1-021
1-024	2	5	2	1	3	0		1	45		16	1	1-024	2017-08-01	9	9	0	8	0	8	0	2	IBS-C, FN	1-024	2017-10-26	0	3	2	3	#NULL!	0	0	4	1-024	2018-01-17	7	6	4	2	0	8	0	0		1	2.76667	2	5.63333	1-024
1-025	2	5	1	0		0		0			15	1	1-025	2017-09-25	8	10	0	10	0	7	9	7	IBS-C,FN	1-025	2017-12-16	5	8	0	8	0	6	8	6	1-025	2018-04-07	4	8	1	8	3	7	8	8		2	3.73333	3	6.46667	1-025
1-029		5	1	1	2	1	1				8	1	1-029	2017-10-26	4	4	7	4	0	3	3	3	IBS-M	1-029	2018-01-12	2	4	2	2	0	0	2	2	1-029	2018-03-24	0	2	4	0	0	0	0	0		0	2.36667	0	4.96667	1-029
1-030	2		1	1	1	1	2				8	2	1-030	2017-10-25	3	0	0	5	0	0	3	4	FAP	1-030	2018-01-31	2	6	2	4	0	0	2	5	1-030	2018-04-12	2	6	0	6	9	8	5	4		2	2.36667	1	5.63333	1-030
1-033	2	5	2	0		0		1	35		12	2	1-033	2017-08-17	0	0	0	7	0	0	0	3	FAP	1-033	2017-11-06	0	0	0	3	0	0	0	2	1-033	2018-01-30	0	0	0	3	0	0	0	0		1	2.83333	2	5.53333	1-033
1-036	2	5	1	1	3	0		0			16	1	1-036	2017-10-09	7	7	7	8	0	3	0	0	IBS-C	1-036	2018-02-23	5	6	5	5	1	7	6	8
1-039	2	5	1	0		0		0			12	2	1-039	2017-08-12	5	4	1	10	9	9	9	4	FD,FV	1-039	2017-10-29	4	4	7	8	0	3	5	5	1-039	2018-01-12	5	5	4	7	1	2	5	5		2	2.5	3	5.1	1-039
1-043	2	5	2	0		1	3				7	2	1-043	2017-11-03	5	6	3	8	0	2	0	4	IBS-M	1-043	2018-01-30	5	4	1	5	0	0	0	0	1-043	2018-05-22	3	3	1	4	0	0	0	0		1	3.73333	2	6.66667	1-043
1-044	2	5	2	1	1	0		0			15	1	1-044	2017-08-12	9	10	0	6	9	10	4	6	IBS-C,FN	1-044	2017-10-16	6	5	5	7	8	10	6	6	1-044	2018-01-06	4	5	4	7	8	10	9	9		3	2.73333	3	4.9	1-044
1-055	2	6	1	0		1	3				11	1	1-055	2017-10-28	5	5	2	7	0	9	10	10	IBS-C	1-055	2018-02-02	4	5	#NULL!	2	0	0	7	#NULL!
																																							2020-04-17
[truncated: 45 more columns]

## Sheet: Retro controla
DOB	Endoscopy EXAM DATE	Other diagnoses	Age at first visit	First clinic visit	Last clinic visit	GENDER	Gender male 1, female 0	WEIGHT (Kg)	GESTATIONAL AGE	Time from first visit to endoscopy in months	Time from endoscopy to last visit in months	TELEPHONE CALLS	URGENT/ER VISITS	NUMBER OF GI CLINIC VISITS	GI CLINIC VISITS BEFORE ENDOSCOPY	GI CLINIC VISITS AFTER ENDOSCOPY	Visits per month before endoscopy	Visits per month after endoscopy	PHONE CALLS BEFORE ENDOSCOPY	PHONE CALLS AFTER ENDOSCOPY	phone calls per month before endoscopy	Phone calls per month after endoscopy	FREQUENCY OF PAIN	FREQUENCY OF PAIN	SEVERITY OF PAIN	SEVERITY OF PAIN	PAIN MODIFYING MEDICATION (YES/NO)	ROME IV	Constip	Diarrhea	Nausea	Anxiety ( if Staich score)		F/U Pain severity	F/U Pain freq	F/U Constip	F/U Diarrhea	F/U Nausea	f/u urgent		F/U Anxiety		Improvement on follow up	Time from endoscopy to last visit in months
2002-06-17	2020-01-06	Functional dyspepsia/belching; esophagiti	11.1644	2013-08-13	2020-03-03	F	0	50.9		77.9	1.9	0	0	10	6	1	0.0770218	0.526316	0	0	0	0	occasional	3	mild to moderate	2	No	Esophagitis														2		1.9
2002-10-14	2019-03-22	IBS with both constipationa and diarrhea, GERD , esophagitis and gastritis	16.2164	2018-12-28	2019-04-02	M	1	83.7		2.8	0.366667	10	1	4	3	1	1.07143	2.72727	7	3	2.5	8.18182	daily	5	mild to moderate	2	yes	Esophagitis + IBS-M	1	0	1	1		2	5	1	1	1			1	0	2	0.366667
2002-03-13	2019-10-08	IBS-C? endometriosis	17.0356	2019-03-22	2020-01-10	F	0	66.7		6.66667	3.13333	4	0	9	7	2	1.05	0.638298	4	0	0.6	0	daily	5	mild to moderate	2	no	IBSC, FN	1	0	1	2		2	5	1	0	1			2	0	2	3.13333
2001-10-09	2019-04-09	IBS-mixed	16.8356	2018-08-06	2020-08-10	F	0	81.95		8.2	16.3	0	0	10	6	4	0.731707	0.245399	0	0	0	0	few times a week	5	mild to moderate	2	yes	FD, FN	1	0	1	0		2	5	0	0	1			0	0	2	16.3
2001-09-24	2019-06-24	IBS-C	17.0575	2018-10-11	2020-06-18	F	0	66.9		8.53333	12	2	0	5	5	0	0.585938	0	1	1	0.117188	0.0833333	daily	5	moderate to severe	3	yes	FD, FC	1	1	1	0		2	4	0	1	1			0	1	1	12
2002-05-01	2019-06-13	IBS-D	17.0658	2019-05-21	2019-06-19	F	0	56.6		0.766667	0.2	0	0	2	1	1	1.30435	5	0	0	0	0	Intermittent monthly	3	mild to moderate	2	yes	IBS D	0	1	1	2		2	3	0	1	1			2	0	2	0.2
2003-10-12	2019-11-19	pan disaccaridase def / IBS-D?	15.274	2019-01-16	2019-12-04	M	1	57.8		10.2333	0.5	2	0	3	2	1	0.19544	2	2	0	0.19544	0	few times a week	5	mild to moderate	2	yes	IBS D +gerd	0	1	0	1		2	5	0	1	0			1	0	2	0.5
2002-04-15	2019-07-19	functional abdominal pain, obesity	15.0219	2017-04-19	2019-10-02	M	1	112.6		27.3667	2.5	0	1	4	2	2	0.0730816	0.8	0	0	0	0	multiple weekly	5	mild to moderate	2	no	FD	0	1	0	0		1	5	0	0	0			0	1	1	2.5
2005-03-08	2019-06-24	functional abdominal pain, IBS, FD	13.4219	2018-08-06	2020-08-07	F	0	73.25kg		10.7333	13.6667	3	4	14	4	10	0.372671	0.731707	1	2	0.0931677	0.146341	multiple weekly	5	mild to moderate	2	yes	FD,FN,FAP	1	0	1	2		2	4	0	1	0			2	0	2	13.6667
2008-05-23	2019-12-09	IBS-D/? Panc insuff	11.4411	2019-10-29	2020-05-21	F	0	38.5	term	1.36667	5.46667	1	0	4	1	3	0.731707	0.54878	1	0	0.731707	0	more than weekly	5	mild	1	no	IBS mixed	1	1	1	0		2	4	1	1	0			0	-1	3	5.46667
2002-07-25	2019-06-04	IBS-C, functional abdominal pain (going for nerve block)	16.737	2019-04-16	2020-07-30	F	0	55.1		1.63333	14.0667	2	1	7	3	4	1.83673	0.28436	1	1	0.612245	0.07109	daily	5	moderate-severe	3	yes	NERD ( FD), IBS C	1	0	1	2	bloating	3	5	1	0	1			2	0	2	14.0667
2008-09-07	2019-08-07	functional abdominal pain/constipation/ESOPHAGOTIS	6.85205	2015-07-14	2019-11-26	M	1	33.4	34	49.5	3.7	1	1	14	12	2	0.242424	0.540541	1	0	0.020202	0	1x per week	4	mild	1	no	NERD ( FD), IBS C														1	1	3.7
2008-04-17	2020-02-10	IBS-C / Mastocytosis	11.5041	2019-10-16	2020-02-28	M	1	41.3	term	3.9	0.6	2	0	4	3	1	0.769231	1.66667	2	0	0.512821	0	most days	5	moderate-severe	3	no	IBS C	1	1	0	0	bloating	1	3	1	0	0			0	2	1	0.6
2000-02-23	2019-06-25	Functional abdominal pain vs IBS - hematochezia	17.2219	2017-05-10	2020-06-20	M	1	60	term	25.8667	12.0333	0	0	2	2	0	0.0773196	0	0	0	0	0	daily	5	moderate	2	no																	12.03
2002-09-08	2019-08-08	IBS-D? / dissach deficiency	16.9178	2019-08-05	2019-08-22	F	0	54.3	34	0.1	0.466667	0	0	2	1	1	10	2.14286	0	0	0	0	daily	5	severe	3	no	IBS D	0	1	0	2	bloating	3	5	0	1	0			2	0	2	0.466667
2003-08-13	2020-02-18	obesity, insulin resistance, functional abdominal pain	16.4521	2020-01-21	2020-03-09	F	0	70	38	0.933333	0.666667	0	0	3	2	1	2.14286	1.5	0	0	0	0	occasional (?weekly)	4	mild-moderate	2	no	FAP	0	0	0	0		1	1	0	0	0			0	1	1	0.666667
2012-11-01	2019-06-12	functional abdominal pain	6.41644	2019-04-01	2020-03-31	F	0	26.8		2.4	9.76667	1	0	4	2	2	0.833333	0.204778	1	0	0.416667	0	multiple weekly	5	mild	1	yes	ibs-d	0	1	0	0	lactase def	1	3	0	1	0	1		0	0	2	9.76667
2002-11-18	2020-03-02	functional abdominal pain, mild reflux esophagitis	17.126	2019-12-30	2020-04-10	F	0	48		2.1	1.3	0	0	3	1	2	0.47619	1.53846	0	0	0	0	daily	5	moderate	2	no	FD, GER	0	0	1	0		1	4	0	0	1	0		0	1	1	1.3
2003-06-20	2019-06-06	IBS/ sucrase isomaltase defi	13.6904	2017-02-23	2020-07-28	F	0	40		27.7667	13.9333	4	0	12	5	7	0.180072	0.502392	1	3	0.0360144	0.215311	intermittent	5	mild-moderate	2	yes	NERD, RAP	1	0	1	2		2	5	1	0	1	1		2	0	2	13.9333
2008-09-26	2020-02-17	Functional abdominal pain	11.3315	2020-01-23	2020-03-11	F	0	55	term	0.833333	0.766667	0	0	3	2	1	2.4	1.30435	0	0	0	0	multiple weekly	5	mild	1	no	IBS D	0	1	1	0		1	5	0	1	1	0		0	0	2	0.766667
2002-04-29	2019-12-06	functional abdominal pain	17.3945	2019-09-16	2020-03-30	M	1	55.3	term	2.7	3.83333	0	0	3	2	1	0.740741	0.26087	0	0	0	0	intermittent random resolves with stooling	5	mild-moderate	2	yes	IBS D	0	1	1	2		1	4	0	1	1	0		1	1	1	3.83333
2010-06-25	2020-01-21	lactase def/ Functional abdominal pain (resolved on lactose free diet)	9.4137	2019-11-21	2020-05-11	M	1	42.2	term	2.03333	3.7	0	0	3	1	2	0.491803	0.540541	0	0	0	0	almost daily	5	mild-moderate	2	yes	IBS D, FD	0	0	1	0		0	0	0	0	0	0		0	2	0	3.7
2005-03-04	2019-04-10	functional abdominal pain, IBS	13.8548	2019-01-07	2020-01-20	M	1	55.3		3.1	9.5	3	1	4	2	2	0.645161	0.210526	2	1	0.645161	0.105263	2x week	5	Moderate	2	Yes	FAP	0	0	1	0		1	5	0	0	1	0		0	1	1	9.5
2004-12-17	2020-01-10	cyclic vomiting/ functional abdominal pain	14.8329	2019-10-14	2020-06-22	F	0	57.1		2.93333	5.46667	0	1	4	2	2	0.681818	0.365854	0	0	0	0	daily	5	moderate-severe	3	Yes	Cyclical vomiting, FN	0	0	1	2		3	3	0	0	1	0		2	0	2	5.46667
2002-09-03	2019-08-21	IBS-C, SIBO	16.9014	2019-07-25	2019-09-17	F	0	47.85		0.9	0.9	1	2	2	1	1	1.11111	1.11111	1	0	1.11111	0	more than weekly	5	moderate-severe	3	Yes	IBS-C	1	0	0	1		3	5	1	0	0	0		1	0	2	0.9
2002-05-03	2019-10-08	IBS-C	15.4548	2017-10-12	2019-10-24	F	0	51.8		24.2	0.533333	1	0	7	6	1	0.247934	1.875	1	0	0.0413223	0	at least weekly	5	severe	3	Yes	FAP	1	0	1	1		1	2	1	0	0	0		1	2	1	0.533333
2009-03-24	2020-03-05	IBS-D?, suc-iso disacc def, GERD	10.7945	2020-01-06	2020-08-10	M	1	79.4		1.96667	5.26667	1	0	3	1	2	0.508475	0.379747	1	0	0.508475	0	chronic	5	moderate	2	Yes	IBS D	0	1	0	0		2	5	0	1	0	0		0	0	2	5.26667
2003-10-23	2019-06-04	IBS	15.5562	2019-05-10	2019-09-04	F	0	83.2		0.833333	3.06667	2	0	5	3	2	3.6	0.652174	2	0	2.4	0	at least weekly	5	severe	3	Yes	FAP	1	0	0	0		2	3	0	0	0	0		0	1	1	3.06667
2003-03-05	2019-05-07	IBS-C	16.0356	2019-03-14	2019-05-28	F	0	57.3		1.8	0.7	2	2	3	2	1	1.11111	1.42857	2	0	1.11111	0	at least weekly	5	severe	3	Yes	IBS-C	1	0	0	0		2	3	1	0	1	0		0	1	1	0.7
2002-01-23	2019-06-27	functional abdominal pain, IBS-C?	14.3233	2016-05-17	2019-08-28	F	0	67		37.8667	2.06667	10	1	8	6	2	0.158451	0.967742	9	1	0.237676	0.483871	chronic	5	severe	3	Yes																	2.06667
2001-03-08	2019-03-29	IBS?, metabolic syndrome	16.2164	2017-05-22	2020-07-13	M	1	112.3		22.5333	15.7333	0	4	14	6	8	0.266272	0.508475	0	0	0	0	intermittent (at least weekly?)	5	mild	1	No	IBS-d	0	1	0	0		1	2	0	1	0	0		0	0	2	15.7333
2013-06-01	2019-05-29	IBS-D? functional abdominal pain	5.86301	2019-04-11	2019-06-06	F	0	17.7		1.6	0.266667	0	0	3	2	1	1.25	3.75	0	0	0	0	occasional	3	mild	1	No	FAP	0	1	0	0		0	0	0	0	0	0		0	1	0	0.266667

## Sheet: Controls combined
Retrospective control
ROME IV	Baseline Pain severity	F/U Pain severity	Improvement on follow up	Time from endoscopy to last visit in months	F/U Anxiety	Improvement in anxiety ( if none, empty)
Esophagitis	2			1.9	2	1
Esophagitis + IBS-M	2	2	2	0.366667	0
IBSC, FN	2	2	2	3.13333	0	1
FD, FN	2	2	2	16.3	1	1
FD, FC	3	2	1	12	0
IBS D	2	2	2	0.2	2	2
IBS D +gerd	2	2	2	0.5	0
FD	2	1	1	2.5	1	2
FD,FN,FAP	2	2	2	13.6667	0	1
IBS mixed	1	2	3	5.46667	0	1
NERD ( FD), IBS C	3	3	2	14.0667	0
NERD ( FD), IBS C	1			3.7	0
IBS C	3	1	1	0.6	1	2
	2			12.03	0
IBS D	3	3	2	0.466667	0	1
FAP	2	1	1	0.666667	3	2
ibs-d	1	1	2	9.76667	3	2
FD, GER	2	1	1	1.3	1	1
NERD, RAP	2	2	2	13.9333	1	1
IBS D	1	1	2	0.766667	1	2
IBS D	2	1	1	3.83333	1	1
IBS D, FD	2	0	0	3.7	1	1
FAP	2	1	1	9.5	1	1
Cyclical vomiting, FN	3	3	2	5.46667	2	2
IBS-C	3	3	2	0.9	1	1
FAP	3	1	1	0.533333	1	1
IBS D	2	2	2	5.26667	0
FAP	3	2	1	3.06667	1	2
IBS-C	3	2	1	0.7	n/a
	3			2.06667	1	1
IBS-d	1	1	2	15.7333
FAP	1	0	0	0.266667
Control from previous prospective fecal study
IBS type	Pain Severity Baseline	Severity Index	Improvement from Baseline to First f/u	Days between Baseline and First f/u	Improvement from Baseline to Second f/u	Days between Baseline and Second f/u
FAP, FN	3	3	0	3.2	0	7.6
IBS-C, FN	3	1	0	3.06667	0	7.2
IBS-M	2	2	2	3.73333	3	9.3
IBS-D	1	1	2	2.93333	2	6.83333
FAP, FN	3	3	2	2.66667	3	5.83333
IBS-D	3	1	1	3.9	3	7.63333
FD	1	2	0	2.36667	0	4.9
FD	2	2	2	2.3	3	4.83333
IBS-C, FN	3	1	1	2.76667	2	5.63333
IBS-C,FN	3	3	2	3.73333	3	6.46667
IBS-M	2	1	0	2.36667	0	4.96667
FAP	2	2	2	2.36667	1	5.63333
FAP	3	1	1	2.83333	2	5.53333
FD,FV	3	3	2	2.5	3	5.1
IBS-M	3	2	1	3.73333	2	6.66667
IBS-C,FN	2	3	3	2.73333	3	4.9
IBS-C,FD	3	1	0	2.73333	0	4.83333
FD	1	1	2	2.33333	2	6.8
FAP	1	1	2	3.23333	3	5.6
IBS-D	1	0	0	4.3	0	7.63333
IBS-D	1	0	0	3.46667	0	8.73333
IBS-C	1	0	1	2.8	2	7.06667
IBS-M	1	0	1	3.1	3	8.1
IBS-D	2	2	0	3.13333	0	8.06667
IBS-C	1	0	0	2.6	0	5.53333
FAP	2	2	2	2.63333	2	5.83333
FAP	1	0	1	2.93333	3	6.06667
FAP,FN	2	2	2	2.8	2	5.33333
FD	1	1	2	2.8	2	1433.27
RAP	1	0	0	5.56667	0	7.26667
RAP	1	1	0	3.5	0	7.43333

## Sheet: Symptom + time for both
F/U course symptom improvement	Time from endoscopy to last visit in months for controls				F/U course symptom improvement	Time from endoscopy to last visit in months for IM group
2	0.366667				1	11.5
2	3.13333				0	3.93333
2	16.3				0	9.96667
2	0.2				0	1.5
2	0.5				0	3.53333
1	2.5				2	0.333333
2	13.6667				1	5.86667
2	5.46667				0	11.7
2	14.0667				0	2.36667
1	0.6				1	0.433333
2	0.466667				2	10.1667
1	0.666667				0	24.5
2	9.76667				0	12.4
2	13.9333				1	5.63333
1	3.83333				1	10
1	9.5				1	0.733333
2	5.46667				2	0.966667
2	0.9				1	0.466667
1	0.533333				0	18.5
1	5.26667				1	17.5333
1	0.7				1	32.2
2	2.06667				1	4.93333
2	15.7333				1	8.36667
0	7.6				0	0.733333
0	7.2				0	37.3
3	9.3				0	16.5333
2	6.83333				2	1.9
3	5.83333				1	6.73333
3	7.63333				0	4.66667
0	4.9				0	1.5
3	4.83333
2	5.63333
3	6.46667
0	4.96667
1	5.63333
2	5.53333
3	5.1
2	6.66667
3	4.9
0	4.83333
2	6.8
3	5.6
0	7.63333
0	8.73333
2	7.06667
3	8.1
0	8.06667
0	5.53333
2	5.83333
3	6.06667
2	5.33333
0	7.26667
0	7.43333
0	0.2				0	0.333333
1	4.83333				0	1.6
2	5.63333				1	5.75
2	7.6				1	11.65
3	16.3				2	37.3
1.60377	6.01824				0.666667	8.89667			P for F/U	<0.001
1.02544	3.86096				0.711159	9.42168
									p for time	0.522
														IM	Combined	p-value
				p-value	<0.001	0.522							Time in Months	8.9+/-9.4	6.0+/-3.9	0.522
													F/U course	0.7+/-0.7	1.6+/-1.0	<0.001

## Sheet: Final data 
IM group							Controls combined fecal first20
Pain improvement from baseline			Stress/Anxiety Improvement from baseline				Pain improvement from baseline				Stress/anxiety					Notes:	Pain change as likert score - 0=none/resolved, 1 = improved, 2 no change, 3 worse, 4 Hopt/ER
1			1				0				3						Stress/Anxiety 0 = none/resolved, 1= improved , 2 no change, 3 worse, 4 Hospitalized/ER
0			0				1				3					Low is better
0			0				1				3						No case had evel 4 fo reither variable
0			0				1				3
0			0				2				2
2			2				1				1						Still some missing values in controls
1			1				3				2						For stress/anxiety, missing is zero at baseline s no change
0			0				1				3
0			0				1				2
1			1				0				1
2			2				1				3
0			0				1				3
0			0				1				2
1			1				3				2
1			1				1				2
1			1				1				3
2			2				1				3
1			1				1				2
0			0				3				3
1			1				1				2
1			1								1
1			1				2
1			1				2				1
2			0				2				1
0			0				1
0			0				2				2
0			2				2
1			1				1				2
0			0				2				1
0			0				3				1
							2
							1
							1				2
							1
							2				1
							1				2
							2				2
							1				1
							2				1
							2				2
							1				1
							0				1
							1				1
							2				2
							2				1
							1				1
							2
							1				2
							1
							1				1
							2
							0
Pain improvement from baseline			Stress/Anxiety Improvement from baseline				Pain improvement from baseline				Stress/anxiety
Mean	0.666667		Mean	0.666667			Mean	1.39216			Mean	1.85714
Standard Error	0.129839		Standard Error	0.129839			Standard Error	0.10508			Standard Error	0.120834
Median	1		Median	1			Median	1			Median	2
Mode	0		Mode	0			Mode	1			Mode	2
Standard Deviation	0.711159		Standard Deviation	0.711159			Standard Deviation	0.750425			Standard Deviation	0.783097
Sample Variance	0.505747		Sample Variance	0.505747			Sample Variance	0.563137			Sample Variance	0.61324
Kurtosis	-0.757527		Kurtosis	-0.757527			Kurtosis	-0.01865			Kurtosis	-1.30283
Skewness	0.593507		Skewness	0.593507			Skewness	0.384146			Skewness	0.261201
Range	2		Range	2			Range	3			Range	2
Minimum	0		Minimum	0			Minimum	0			Minimum	1
Maximum	2		Maximum	2			Maximum	3			Maximum	3
Sum	20		Sum	20			Sum	71			Sum	78
Count	30		Count	30			Count	51			Count	42
